# Supplementary material for: Rhodamine 6G/Transition Metal Dichalcogenide Hybrid Nanoscrolls for Enhanced Optoelectronic Performance
Source: Molecules. 2024 Jun 12;29(12):2799. doi: 10.3390/molecules29122799 (PMC11207076; doi:10.3390/molecules29122799)
Supplement: Supplementary file 1 [file molecules-29-02799-s001.zip]

Archive with 1 entries (1 files):
- molecules-3035329-supplementary.pdf
